# Supplementary material for: Unravelling the Interplay Between Vairimorpha ceranae and Viruses in Geographically Isolated Honey Bee (Apis mellifera) Populations
Source: Evol Appl. 2026 Jul 15;19(7):e70294. doi: 10.1111/eva.70294 (PMC13373525; doi:10.1111/eva.70294)
Supplement: Supplementary file 1 — Table S1: List of the colony IDs, collection dates, locality IDs and Azorean island from which the honey bee samples in this project were collected. Table S2: Distribution of the honey bee samples by island and collection year. Table S3: Comparison of three alternative Priors distributions (μ α ~N (0,100), ~N (15,100) and ~N (3,2)) on the virus load estimate, effect size and the Bayesian probability of this effect size for the effect of the presence of varroa and/or vairimorpha, plus their interaction, on the presence and amount of five common bee viruses (BQCV, DWV, SBV, LSV and CBPV) in honey bee colonies on the Azores island archipelago during 2014, 2015 and 2020, as estimated through Observation Model 2. Probabilities > 95% indicate a strong effect, > 90% a moderate effect, > 70% weak effect and < 70% no effect. [file EVA-19-e70294-s001.xlsx]

## Sheet: Table S1
COLONY ID	SAMPLING DATE	LOCALITY	ISLAND
1823	2020-07-16	SANTO ESPÍRITO	SANTA MARIA
1824	2020-07-15	VILA DO PORTO	SANTA MARIA
1825	2020-07-13	SÃO PEDRO	SANTA MARIA
1826	2020-07-15	VILA DO PORTO	SANTA MARIA
1827	2020-07-16	SANTO ESPÍRITO	SANTA MARIA
1828	2020-07-15	SÃO PEDRO	SANTA MARIA
1829	2020-07-15	VILA DO PORTO	SANTA MARIA
1830	2020-07-15	SÃO PEDRO	SANTA MARIA
1831	2020-07-15	SÃO PEDRO	SANTA MARIA
1832	2020-07-13	ALMAGREIRA	SANTA MARIA
1833	2020-07-13	VILA DO PORTO	SANTA MARIA
1834	2020-07-16	SÃO ESPÍRITO	SANTA MARIA
1835	2020-07-13	ALMAGREIRA	SANTA MARIA
1836	2020-07-13	VILA DO PORTO	SANTA MARIA
1837	2020-07-13	ALMAGREIRA	SANTA MARIA
1838	2020-07-16	SÃO ESPÍRITO	SANTA MARIA
1839	2020-07-13	VILA DO PORTO	SANTA MARIA
1840	2020-07-13	VILA DO PORTO	SANTA MARIA
1841	2020-07-15	VILA DO PORTO	SANTA MARIA
1842	2020-07-15	VILA DO PORTO	SANTA MARIA
1843	2020-07-15	VILA DO PORTO	SANTA MARIA
1844	2020-07-10	SÃO PEDRO	SANTA MARIA
1845	2020-07-10	SÃO PEDRO	SANTA MARIA
1846	2020-07-10	SÃO PEDRO	SANTA MARIA
1847	2020-07-10	SÃO PEDRO	SANTA MARIA
1848	2020-07-10	SÃO PEDRO	SANTA MARIA
1849	2020-07-13	SÃO PEDRO	SANTA MARIA
1851	2020-06-15	SANTO AMARO	SÃO JORGE
1852	2020-06-15	SANTO AMARO	SÃO JORGE
1853	2020-06-15	SANTO AMARO	SÃO JORGE
1854	2020-07-16	URZELINA	SÃO JORGE
1855	2020-07-16	URZELINA	SÃO JORGE
1856	2020-07-16	URZELINA	SÃO JORGE
1857	2020-07-01	URZELINA	SÃO JORGE
1858	2020-07-01	URZELINA	SÃO JORGE
1859	2020-07-01	URZELINA	SÃO JORGE
1860	2020-07-02	CALHETA	SÃO JORGE
1861	2020-07-02	CALHETA	SÃO JORGE
1862	2020-07-02	CALHETA	SÃO JORGE
1863	2020-07-09	TOPO NOSSA SENHORA ROSÁRIO	SÃO JORGE
1864	2020-07-09	TOPO NOSSA SENHORA ROSÁRIO	SÃO JORGE
1865	2020-07-09	TOPO NOSSA SENHORA ROSÁRIO	SÃO JORGE
1866	2020-06-30	URZELINA	SÃO JORGE
1867	2020-06-30	URZELINA	SÃO JORGE
1868	2020-06-30	URZELINA	SÃO JORGE
1869	2020-06-23	CALHETA	SÃO JORGE
1870	2020-06-23	CALHETA	SÃO JORGE
1871	2020-06-23	CALHETA	SÃO JORGE
1872	2020-06-24	CALHETA	SÃO JORGE
1873	2020-06-24	CALHETA	SÃO JORGE
1874	2020-06-24	CALHETA	SÃO JORGE
1875	2020-08-13	SANTO AMARO	SÃO JORGE
1876	2020-08-13	SANTO AMARO	SÃO JORGE
1877	2020-08-13	SANTO AMARO	SÃO JORGE
1878	2020-06-09	CALHETA	SÃO JORGE
1879	2020-06-09	CALHETA	SÃO JORGE
1880	2020-06-09	CALHETA	SÃO JORGE
1881	2020-07-13	AGUALVA	TERCEIRA
1882	2020-07-13	AGUALVA	TERCEIRA
1883	2020-07-13	AGUALVA	TERCEIRA
1884	2020-07-10	FONTINHAS	TERCEIRA
1885	2020-07-10	FONTINHAS	TERCEIRA
1886	2020-07-10	FONTINHAS	TERCEIRA
1887	2020-07-10	FONTINHAS	TERCEIRA
1888	2020-07-10	FONTINHAS	TERCEIRA
1889	2020-07-13	AGUALVA	TERCEIRA
1890	2020-07-13	AGUALVA	TERCEIRA
1891	2020-07-13	AGUALVA	TERCEIRA
1892	2020-07-10	FONTINHAS	TERCEIRA
1893	2020-07-14	TERRA CHÃ	TERCEIRA
1894	2020-07-14	TERRA CHÃ	TERCEIRA
1895	2020-07-20	FETEIRA	TERCEIRA
1896	2020-07-20	FETEIRA	TERCEIRA
1897	2020-07-14	TERRA CHÃ	TERCEIRA
1898	2020-07-20	FETEIRA	TERCEIRA
1899	2020-07-20	RIBEIRINHA	TERCEIRA
1900	2020-07-13	SERRETA	TERCEIRA
1901	2020-07-20	RIBEIRINHA	TERCEIRA
1902	2020-07-20	RIBEIRINHA	TERCEIRA
1903	2020-07-14	QUATRO RIBEIRAS	TERCEIRA
1904	2020-07-13	SERRETA	TERCEIRA
1905	2020-07-14	QUATRO RIBEIRAS	TERCEIRA
1906	2020-07-14	QUATRO RIBEIRAS	TERCEIRA
1907	2020-07-06	SERRETA	TERCEIRA
1908	2020-07-13	SERRETA	TERCEIRA
1909	2020-08-14	CASTELO BRANCO	FAIAL
1910	2020-08-14	CASTELO BRANCO	FAIAL
1911	2020-08-14	CASTELO BRANCO	FAIAL
1915	2020-06-25	CASTELO BRANCO	FAIAL
1922	2020-06-25	CASTELO BRANCO	FAIAL
1923	2020-06-25	CASTELO BRANCO	FAIAL
1924	2020-06-25	CASTELO BRANCO	FAIAL
4096	2014-07-22	PORTO FORMOSO (420507)	SÃO MIGUEL
4098	2014-07-22	PORTO FORMOSO (420507)	SÃO MIGUEL
4099	2014-07-22	LOMBA DE SÃO PEDRO (420504)	SÃO MIGUEL
4102	2014-07-23	FAIAL DA TERRA (420402)	SÃO MIGUEL
4103	2014-07-23	FAIAL DA TERRA (420402)	SÃO MIGUEL
4104	2014-07-23	FAIAL DA TERRA (420402)	SÃO MIGUEL
4105	2014-07-21	NOSSA SENHORA DOS REMÉDIOS (420404)	SÃO MIGUEL
4106	2014-07-21	NOSSA SENHORA DOS REMÉDIOS (420404)	SÃO MIGUEL
4108	2014-07-21	NORDESTE (420204)	SÃO MIGUEL
4109	2014-07-21	NORDESTE (420204)	SÃO MIGUEL
4110	2014-07-21	NORDESTE (420204)	SÃO MIGUEL
4111	2014-07-21	ÁGUA DE PAU (420101)	SÃO MIGUEL
4112	2014-07-21	ÁGUA DE PAU (420101)	SÃO MIGUEL
4113	2014-07-21	ÁGUA DE PAU (420101)	SÃO MIGUEL
4114	2014-07-21	RIBEIRA CHÃ (420105)	SÃO MIGUEL
4115	2014-07-21	RIBEIRA CHÃ (420105)	SÃO MIGUEL
4116	2014-07-21	RIBEIRA CHÃ (420105)	SÃO MIGUEL
4120	2014-07-22	NORDESTE (420204)	SÃO MIGUEL
4121	2014-07-22	NORDESTE (420204)	SÃO MIGUEL
4122	2014-07-22	NORDESTE (420204)	SÃO MIGUEL
4123	2014-07-22	RIBEIRA GRANDE (420509)	SÃO MIGUEL
4124	2014-07-22	RIBEIRA GRANDE (420509)	SÃO MIGUEL
4125	2014-07-22	RIBEIRA GRANDE (420509)	SÃO MIGUEL
4132	2014-07-23	PICO DA PEDRA (420506)	SÃO MIGUEL
4133	2014-07-23	PICO DA PEDRA (420506)	SÃO MIGUEL
4134	2014-07-23	PICO DA PEDRA (420506)	SÃO MIGUEL
4135	2014-07-22	ACHADINHA (420202)	SÃO MIGUEL
4136	2014-07-22	ACHADINHA (420202)	SÃO MIGUEL
4137	2014-07-22	ACHADINHA (420202)	SÃO MIGUEL
4138	2014-07-21	NORDESTE (420204)	SÃO MIGUEL
4139	2014-07-21	NORDESTE (420204)	SÃO MIGUEL
4140	2014-07-21	NORDESTE (420204)	SÃO MIGUEL
4141	2014-07-29	VILA FRANCA DO CAMPO-SÃO PEDRO (420605)	SÃO MIGUEL
4142	2014-07-29	VILA FRANCA DO CAMPO-SÃO PEDRO (420605)	SÃO MIGUEL
4143	2014-07-29	VILA FRANCA DO CAMPO-SÃO PEDRO (420605)	SÃO MIGUEL
4144	2014-07-30	PONTA GARÇA (420602)	SÃO MIGUEL
4145	2014-07-30	PONTA GARÇA (420602)	SÃO MIGUEL
4146	2014-07-30	PONTA GARÇA (420602)	SÃO MIGUEL
4147	2014-07-30	FURNAS (420403)	SÃO MIGUEL
4148	2014-07-30	FURNAS (420403)	SÃO MIGUEL
4149	2014-07-30	FURNAS (420403)	SÃO MIGUEL
4150	2014-07-30	POVOAÇÃO (420405)	SÃO MIGUEL
4151	2014-07-30	POVOAÇÃO (420405)	SÃO MIGUEL
4152	2014-07-30	POVOAÇÃO (420405)	SÃO MIGUEL
4153	2014-07-29	FAJÃ DE BAIXO (420306)	SÃO MIGUEL
4154	2014-07-29	FAJÃ DE BAIXO (420306)	SÃO MIGUEL
4155	2014-07-29	FAJÃ DE BAIXO (420306)	SÃO MIGUEL
4156	2014-07-28	SÃO VICENTE (420304)	SÃO MIGUEL
4157	2014-07-28	SÃO VICENTE (420304)	SÃO MIGUEL
4158	2014-07-28	SÃO VICENTE (420304)	SÃO MIGUEL
4159	2014-07-28	REMÉDIOS BRETANHA (420316)	SÃO MIGUEL
4160	2014-07-28	REMÉDIOS BRETANHA (420316)	SÃO MIGUEL
4161	2014-07-28	REMÉDIOS BRETANHA (420316)	SÃO MIGUEL
4162	2014-07-28	CAPELAS (420304)	SÃO MIGUEL
4164	2014-07-28	CAPELAS (420304)	SÃO MIGUEL
4165	2014-07-28	SANTO ANTÓNIO (420320)	SÃO MIGUEL
4166	2014-07-28	SANTO ANTÓNIO (420320)	SÃO MIGUEL
4167	2014-07-28	SANTO ANTÓNIO (420320)	SÃO MIGUEL
4168	2014-07-28	SETE CIDADES (420322)	SÃO MIGUEL
4170	2014-07-28	SETE CIDADES (420322)	SÃO MIGUEL
4171	2014-07-28	GINETES (420310)	SÃO MIGUEL
4172	2014-07-28	GINETES (420310)	SÃO MIGUEL
4173	2014-07-28	GINETES (420310)	SÃO MIGUEL
4174	2014-07-29	SÃO SEBASTIÃO - PONTA DELGADA (42 03 13)	SÃO MIGUEL
4175	2014-07-28	CANDELÁRIA (420303)	SÃO MIGUEL
4176	2014-07-28	CANDELÁRIA (420303)	SÃO MIGUEL
4177	2014-07-28	CANDELÁRIA (420303)	SÃO MIGUEL
4178	2014-07-29	FAJÃ DE CIMA (42 03 07)	SÃO MIGUEL
4179	2014-07-29	FAJÃ DE CIMA (42 03 07)	SÃO MIGUEL
4180	2014-07-29	FAJÃ DE CIMA (42 03 07)	SÃO MIGUEL
4181	2014-07-29	SÃO SEBASTIÃO - PONTA DELGADA (42 03 13)	SÃO MIGUEL
4183	2014-07-29	LAGOA-NOSSA SENHORA DO ROSÁRIO (42 01 03)	SÃO MIGUEL
4184	2014-07-29	LAGOA-NOSSA SENHORA DO ROSÁRIO (42 01 03)	SÃO MIGUEL
4186	2014-07-28	MOSTEIROS (420311)	SÃO MIGUEL
4187	2014-07-28	MOSTEIROS (420311)	SÃO MIGUEL
4188	2014-07-28	MOSTEIROS (420311)	SÃO MIGUEL
4189	2014-07-29	LAGOA SANTA CRUZ (420104)	SÃO MIGUEL
4190	2014-07-29	LAGOA SANTA CRUZ (420104)	SÃO MIGUEL
4191	2014-07-29	LAGOA SANTA CRUZ (420104)	SÃO MIGUEL
4192	2014-07-28	PILAR BRETANHA (420323)	SÃO MIGUEL
4193	2014-07-28	PILAR BRETANHA (420323)	SÃO MIGUEL
4194	2014-07-28	PILAR BRETANHA (420323)	SÃO MIGUEL
4195	2014-07-28	RELVA (42 03 145 )	SÃO MIGUEL
4196	2014-07-28	RELVA (42 03 145 )	SÃO MIGUEL
4197	2014-07-29	RELVA (42 03 145 )	SÃO MIGUEL
4198	2014-07-29	FAJÃ DE BAIXO (42 03 06)	SÃO MIGUEL
4199	2014-07-29	FAJÃ DE BAIXO (42 03 06)	SÃO MIGUEL
4200	2014-07-29	FAJÃ DE BAIXO (42 03 06)	SÃO MIGUEL
4201	2014-07-29	PONTA DELGADA (42 03 18)	SÃO MIGUEL
4202	2014-07-29	PONTA DELGADA (42 03 18)	SÃO MIGUEL
4203	2014-07-29	PONTA DELGADA (42 03 18)	SÃO MIGUEL
4204	2014-08-05	LAJES	TERCEIRA
4205	2014-08-05	LAJES	TERCEIRA
4206	2014-08-05	LAJES	TERCEIRA
4207	2014-08-05	LAJES	TERCEIRA
4208	2014-08-05	LAJES	TERCEIRA
4209	2014-08-05	LAJES	TERCEIRA
4210	2014-08-05	SÃO BENTO	TERCEIRA
4211	2014-08-05	SÃO BENTO	TERCEIRA
4212	2014-08-05	SÃO BENTO	TERCEIRA
4214	2014-08-04	RAMINHO	TERCEIRA
4215	2014-08-04	RAMINHO	TERCEIRA
4216	2014-08-04	AGUALVA	TERCEIRA
4217	2014-08-04	AGUALVA	TERCEIRA
4218	2014-08-04	AGUALVA	TERCEIRA
4219	2014-08-05	FETEIRA	TERCEIRA
4220	2014-08-05	FETEIRA	TERCEIRA
4222	2014-08-05	CONCEIÇÃO	TERCEIRA
4223	2014-08-05	CONCEIÇÃO	TERCEIRA
4224	2014-08-05	CONCEIÇÃO	TERCEIRA
4225	2014-08-04	QUATRO RIBEIROS	TERCEIRA
4226	2014-08-04	QUATRO RIBEIROS	TERCEIRA
4227	2014-08-04	QUATRO RIBEIROS	TERCEIRA
4229	2014-08-04	POSTO SANTO	TERCEIRA
4230	2014-08-04	POSTO SANTO	TERCEIRA
4231	2014-08-04	SÃO BARTOLOMEU DOS REGATOS	TERCEIRA
4232	2014-08-04	SÃO BARTOLOMEU DOS REGATOS	TERCEIRA
4233	2014-08-04	SÃO BARTOLOMEU DOS REGATOS	TERCEIRA
4234	2014-08-04	BISCOITOS	TERCEIRA
4235	2014-08-04	BISCOITOS	TERCEIRA
4236	2014-08-04	BISCOITOS	TERCEIRA
4238	2014-08-04	QUATRO RIBEIROS	TERCEIRA
4239	2014-08-04	QUATRO RIBEIROS	TERCEIRA
4240	2014-08-04	SERRETA	TERCEIRA
4241	2014-08-04	SERRETA	TERCEIRA
4242	2014-08-04	SERRETA	TERCEIRA
4243	2014-08-04	TERRA-CHÃ	TERCEIRA
4244	2014-08-04	TERRA-CHÃ	TERCEIRA
4245	2014-08-04	TERRA-CHÃ	TERCEIRA
4246	2014-08-04	SERRETA	TERCEIRA
4247	2014-08-04	SERRETA	TERCEIRA
4248	2014-08-04	SERRETA	TERCEIRA
4249	2014-08-04	AGUALVA	TERCEIRA
4250	2014-08-04	AGUALVA	TERCEIRA
4251	2014-08-04	AGUALVA	TERCEIRA
4252	2014-08-04	SÃO PEDRO	TERCEIRA
4253	2014-08-04	SÃO PEDRO	TERCEIRA
4254	2014-08-04	SÃO PEDRO	TERCEIRA
4255	2014-08-04	RIBEIRINHA	TERCEIRA
4256	2014-08-04	RIBEIRINHA	TERCEIRA
4257	2014-08-04	RIBEIRINHA	TERCEIRA
4258	2014-08-04	TERRA-CHÃ	TERCEIRA
4259	2014-08-04	TERRA-CHÃ	TERCEIRA
4260	2014-08-04	TERRA-CHÃ	TERCEIRA
4261	2014-08-04	BISCOITOS	TERCEIRA
4262	2014-08-04	BISCOITOS	TERCEIRA
4263	2014-08-04	BISCOITOS	TERCEIRA
4264	2014-08-04	SÃO BRÁS	TERCEIRA
4266	2014-08-04	SÃO BRÁS	TERCEIRA
4267	2014-08-04	S. MATEUS DA CALHETA	TERCEIRA
4268	2014-08-04	S. MATEUS DA CALHETA	TERCEIRA
4269	2014-08-04	S. MATEUS DA CALHETA	TERCEIRA
4270	2014-08-05	PORTO MARTINS	TERCEIRA
4271	2014-08-05	PORTO MARTINS	TERCEIRA
4272	2014-08-05	PORTO MARTINS	TERCEIRA
4273	2014-08-05	SANTA CRUZ	TERCEIRA
4274	2014-08-05	SANTA CRUZ	TERCEIRA
4275	2014-08-05	SANTA CRUZ	TERCEIRA
4276	2014-08-05	PORTO JUDEU	TERCEIRA
4277	2014-08-05	PORTO JUDEU	TERCEIRA
4278	2014-08-05	PORTO JUDEU	TERCEIRA
4279	2014-08-05	SANTA CRUZ	TERCEIRA
4280	2014-08-05	SANTA CRUZ	TERCEIRA
4281	2014-08-05	SANTA CRUZ	TERCEIRA
4283	2014-08-05	RIBEIRA SECA	SÃO JORGE
4284	2014-08-05	RIBEIRA SECA	SÃO JORGE
4287	2014-08-05	TOPO	SÃO JORGE
4288	2014-08-05	CALHETA	SÃO JORGE
4289	2014-08-05	CALHETA	SÃO JORGE
4290	2014-08-05	CALHETA	SÃO JORGE
4294	2014-08-04	SANTA CRUZ	GRACIOSA
4295	2014-08-04	SANTA CRUZ	GRACIOSA
4296	2014-08-05	ROSAIS	SÃO JORGE
4300	2014-08-04	SANTA CRUZ	GRACIOSA
4301	2014-08-04	SANTA CRUZ	GRACIOSA
4302	2014-08-04	SANTA CRUZ	GRACIOSA
4303	2014-08-04	SÃO MATEUS	GRACIOSA
4304	2014-08-04	SÃO MATEUS	GRACIOSA
4305	2014-08-04	SÃO MATEUS	GRACIOSA
4306	2014-08-05	GUADALUPE	GRACIOSA
4308	2014-08-05	GUADALUPE	GRACIOSA
4309	2014-08-04	SÃO MATEUS	GRACIOSA
4311	2014-08-04	SÃO MATEUS	GRACIOSA
4312	2014-08-04	SANTA CRUZ	GRACIOSA
4313	2014-08-04	SANTA CRUZ	GRACIOSA
4314	2014-08-04	SANTA CRUZ	GRACIOSA
4315	2014-08-04	SANTA CRUZ	GRACIOSA
4316	2014-08-04	SANTA CRUZ	GRACIOSA
4317	2014-08-04	SANTA CRUZ	GRACIOSA
4349	2015-07-06	ROSAIS	SÃO JORGE
4358	2015-07-07	SANTO ANTÃO	SÃO JORGE
4366	2015-07-07	SANTO AMARO	SÃO JORGE
4367	2015-07-07	SANTO AMARO	SÃO JORGE
4368	2015-07-07	URZELINA	SÃO JORGE
4369	2015-07-07	URZELINA	SÃO JORGE
4371	2015-07-13	SÃO PEDRO	SANTA MARIA
4373	2015-07-13	SÃO PEDRO	SANTA MARIA
4374	2015-07-13	SÃO PEDRO	SANTA MARIA
4375	2015-07-13	SÃO PEDRO	SANTA MARIA
4376	2015-07-13	SÃO PEDRO	SANTA MARIA
4377	2015-07-13	VILA DO PORTO	SANTA MARIA
4378	2015-07-13	VILA DO PORTO	SANTA MARIA
4379	2015-07-13	VILA DO PORTO	SANTA MARIA
4382	2015-07-13	VILA DO PORTO	SANTA MARIA
4384	2015-07-13	ALMAGREIRA	SANTA MARIA
4386	2015-07-13	VILA DO PORTO	SANTA MARIA
4388	2015-07-13	VILA DO PORTO	SANTA MARIA
4390	2015-07-13	VILA DO PORTO	SANTA MARIA
4392	2015-07-13	ALMAGREIRA	SANTA MARIA
4393	2015-07-13	ALMAGREIRA	SANTA MARIA
4394	2015-07-13	ALMAGREIRA	SANTA MARIA
4395	2015-07-13	ALMAGREIRA	SANTA MARIA
4396	2015-07-13	ALMAGREIRA	SANTA MARIA
4397	2015-07-13	ALMAGREIRA	SANTA MARIA
4400	2015-07-13	SÃO PEDRO	SANTA MARIA
4403	2015-07-14	SANTA CRUZ DAS FLORES	FLORES
4404	2015-07-14	LAJEDO	FLORES
4405	2015-07-14	LAJEDO	FLORES
4407	2015-07-14	LAJEDO	FLORES
4408	2015-07-14	LAJEDO	FLORES
4409	2015-07-14	LAJEDO	FLORES
4410	2015-07-14	LAJEDO	FLORES
4411	2015-07-14	LAJEDO	FLORES
4412	2015-07-14	LAJEDO	FLORES
4413	2015-07-14	LAJEDO	FLORES
4417	2015-07-14	SANTA CRUZ DAS FLORES	FLORES
4419	2015-07-14	LAJEDO	FLORES
4420	2015-07-14	LAJEDO	FLORES
4421	2015-07-14	LAJEDO	FLORES
4422	2015-07-15	FAZENDA	FLORES
4424	2015-07-14	LOMBA	FLORES
4425	2015-07-14	LOMBA	FLORES
4427	2015-07-20	SÃO PEDRO	SANTA MARIA
4428	2015-07-20	SÃO PEDRO	SANTA MARIA
4429	2015-07-20	SÃO PEDRO	SANTA MARIA
4430	2015-07-20	SÃO PEDRO	SANTA MARIA
4431	2015-07-20	SÃO PEDRO	SANTA MARIA
4432	2015-07-20	SÃO PEDRO	SANTA MARIA
4433	2015-07-20	SANTA BÁRBARA	SANTA MARIA
4434	2015-07-20	SANTA BÁRBARA	SANTA MARIA
4435	2015-07-20	SANTA BÁRBARA	SANTA MARIA
4436	2015-07-20	SANTO ESPÍRITO	SANTA MARIA
4437	2015-07-20	SANTO ESPÍRITO	SANTA MARIA
4438	2015-07-20	SANTO ESPÍRITO	SANTA MARIA
4439	2015-07-20	SANTO ESPÍRITO	SANTA MARIA
4441	2015-07-20	SANTO ESPÍRITO	SANTA MARIA
4442	2015-07-20	SANTA BÁRBARA	SANTA MARIA
4443	2015-07-20	SANTA BÁRBARA	SANTA MARIA
4444	2015-07-20	SANTA BÁRBARA	SANTA MARIA
4445	2015-07-20	SANTO ESPÍRITO	SANTA MARIA
4446	2015-07-20	SANTO ESPÍRITO	SANTA MARIA
4447	2015-07-20	SANTO ESPÍRITO	SANTA MARIA
4448	2015-07-20	SANTO ESPÍRITO	SANTA MARIA
4449	2015-07-20	SANTO ESPÍRITO	SANTA MARIA
4451	2015-07-20	SÃO PEDRO	SANTA MARIA
4452	2015-07-20	SÃO PEDRO	SANTA MARIA
4453	2015-07-20	SÃO PEDRO	SANTA MARIA
4458	2015-07-21	FAJÃZINHA	FLORES
4461	2015-07-21	FAJÃ GRANDE	FLORES
4462	2015-07-21	FAJÃ GRANDE	FLORES
4464	2015-07-21	FAJÃ GRANDE	FLORES
4465	2015-07-21	FAJÃ GRANDE	FLORES
4468	2015-07-21	LAJEDO	FLORES
4469	2015-07-21	LAJEDO	FLORES
4470	2015-07-21	LAJEDO	FLORES
4471	2015-07-21	LAJEDO	FLORES
4475	2015-07-23	CASTELO BRANCO	FAIAL
4476	2015-07-23	CASTELO BRANCO	FAIAL
4477	2015-07-23	CASTELO BRANCO	FAIAL
4478	2015-07-23	CASTELO BRANCO	FAIAL
4480	2015-07-23	CASTELO BRANCO	FAIAL
4481	2015-07-23	CASTELO BRANCO	FAIAL
4482	2015-07-23	CASTELO BRANCO	FAIAL
4483	2015-07-23	CASTELO BRANCO	FAIAL
4484	2015-07-23	CASTELO BRANCO	FAIAL
4485	2015-07-23	CASTELO BRANCO	FAIAL
4486	2015-07-23	CONCEIÇÃO	FAIAL
4487	2015-07-23	CONCEIÇÃO	FAIAL
4488	2015-07-23	CONCEIÇÃO	FAIAL
4489	2015-07-23	CONCEIÇÃO	FAIAL
4490	2015-07-23	CONCEIÇÃO	FAIAL
4491	2015-07-23	CONCEIÇÃO	FAIAL
4492	2015-07-23	CONCEIÇÃO	FAIAL
4493	2015-07-23	CONCEIÇÃO	FAIAL
4494	2015-07-23	CONCEIÇÃO	FAIAL
4495	2015-07-23	ANGÚSTIAS	FAIAL
4497	2015-07-23	ANGÚSTIAS	FAIAL
4498	2015-07-22	PEDRO MIGUEL	FAIAL
4500	2015-07-22	PEDRO MIGUEL	FAIAL
4501	2015-07-22	PEDRO MIGUEL	FAIAL
4502	2015-07-22	PEDRO MIGUEL	FAIAL
4503	2015-07-22	PEDRO MIGUEL	FAIAL
4504	2015-07-22	SALÃO	FAIAL
4505	2015-07-22	SALÃO	FAIAL
4506	2015-07-22	SALÃO	FAIAL
4507	2015-07-22	CEDROS	FAIAL
4508	2015-07-22	CEDROS	FAIAL
4510	2015-07-22	CAPELO	FAIAL
4511	2015-07-22	CAPELO	FAIAL
4512	2015-07-22	CAPELO	FAIAL
4513	2015-07-22	PRAIA DO NORTE	FAIAL
4514	2015-07-22	PRAIA DO NORTE	FAIAL
4515	2015-07-22	PRAIA DO NORTE	FAIAL
4516	2015-07-22	CEDROS	FAIAL
4517	2015-07-22	CEDROS	FAIAL
4518	2015-07-22	CEDROS	FAIAL
4519	2015-07-22	SALÃO	FAIAL
4520	2015-07-22	SALÃO	FAIAL
4521	2015-07-22	SALÃO	FAIAL
4522	2015-07-22	FETEIRA	FAIAL
4523	2015-07-22	FETEIRA	FAIAL
4524	2015-07-22	FETEIRA	FAIAL
4525	2015-07-22	CEDROS	FAIAL
4526	2015-07-22	CEDROS	FAIAL
4527	2015-07-22	CEDROS	FAIAL
4528	2015-07-22	CAPELO	FAIAL
4529	2015-07-22	CAPELO	FAIAL
4530	2015-07-22	CAPELO	FAIAL
4532	2015-07-22	CEDROS	FAIAL
4533	2015-07-22	CEDROS	FAIAL
4534	2015-08-24	BANDEIRAS	PICO
4535	2015-08-24	BANDEIRAS	PICO
4536	2015-08-24	BANDEIRAS	PICO
4537	2015-08-24	BANDEIRAS	PICO
4538	2015-08-24	BANDEIRAS	PICO
4539	2015-08-24	BANDEIRAS	PICO
4540	2015-08-24	BANDEIRAS	PICO
4541	2015-08-24	BANDEIRAS	PICO
4542	2015-08-24	BANDEIRAS	PICO
4543	2015-08-24	MADALENA	PICO
4544	2015-08-24	MADALENA	PICO
4545	2015-08-24	MADALENA	PICO
4546	2015-08-24	MADALENA	PICO
4547	2015-08-24	MADALENA	PICO
4549	2015-08-24	CANDELÁRIA	PICO
4550	2015-08-24	CANDELÁRIA	PICO
4551	2015-08-24	CANDELÁRIA	PICO
4552	2015-08-24	CANDELÁRIA	PICO
4553	2015-08-24	CANDELÁRIA	PICO
4554	2015-08-24	CANDELÁRIA	PICO
4555	2015-08-24	SÃO CAETANO	PICO
4556	2015-08-24	SÃO CAETANO	PICO
4557	2015-08-24	SÃO CAETANO	PICO
4558	2015-08-24	SÃO CAETANO	PICO
4559	2015-08-24	SÃO CAETANO	PICO
4560	2015-08-24	SÃO CAETANO	PICO
4562	2015-08-24	SÃO JOÃO	PICO
4563	2015-08-24	SÃO JOÃO	PICO
4564	2015-08-24	LAJES DO PICO	PICO
4565	2015-08-24	LAJES DO PICO	PICO
4566	2015-08-24	LAJES DO PICO	PICO
4567	2015-08-24	CANDELÁRIA	PICO
4568	2015-08-24	CANDELÁRIA	PICO
4569	2015-08-24	CANDELÁRIA	PICO
4570	2015-08-24	MADALENA	PICO
4571	2015-08-24	MADALENA	PICO
4572	2015-08-24	MADALENA	PICO
4573	2015-08-24	MADALENA	PICO
4574	2015-08-24	MADALENA	PICO
4575	2015-08-24	MADALENA	PICO
4576	2015-08-24	MADALENA	PICO
4577	2015-08-24	MADALENA	PICO
4578	2015-08-24	MADALENA	PICO
4579	2015-08-24	BANDEIRAS	PICO
4580	2015-08-24	BANDEIRAS	PICO
4581	2015-08-24	BANDEIRAS	PICO
4582	2015-08-24	BANDEIRAS	PICO
4583	2015-08-24	BANDEIRAS	PICO
4584	2015-08-24	BANDEIRAS	PICO
4585	2015-08-25	SANTA LUZIA	PICO
4586	2015-08-25	SANTA LUZIA	PICO
4587	2015-08-25	SANTA LUZIA	PICO
4588	2015-08-25	SANTA LUZIA	PICO
4590	2015-08-25	SANTA LUZIA	PICO
4591	2015-08-25	SANTA LUZIA	PICO
4592	2015-08-25	SANTA LUZIA	PICO
4593	2015-08-25	SANTA LUZIA	PICO
4594	2015-08-25	SANTO ANTÓNIO	PICO
4595	2015-08-25	SANTO ANTÓNIO	PICO
4596	2015-08-25	SANTO ANTÓNIO	PICO
4597	2015-08-25	SANTO ANTÓNIO	PICO
4598	2015-08-25	SANTO ANTÓNIO	PICO
4599	2015-08-25	SANTO ANTÓNIO	PICO
4600	2015-08-25	SANTO ANTÓNIO	PICO
4601	2015-08-25	SANTO ANTÓNIO	PICO
4602	2015-08-25	SANTO ANTÓNIO	PICO
4603	2015-08-25	SANTO ANTÓNIO	PICO
4604	2015-08-25	SANTO ANTÓNIO	PICO
4605	2015-08-25	SANTO ANTÓNIO	PICO
4606	2015-08-25	SÃO ROQUE DO PICO	PICO
4607	2015-08-25	SÃO ROQUE DO PICO	PICO
4609	2015-08-24	LAJEDO	FLORES
4610	2015-08-24	SANTA CRUZ DAS FLORES	FLORES
4611	2015-08-24	SANTA CRUZ DAS FLORES	FLORES
4612	2015-08-24	SANTA CRUZ DAS FLORES	FLORES
4614	2015-08-25	LAJEDO	FLORES
4615	2015-08-25	LAJEDO	FLORES
4616	2015-08-25	LAJEDO	FLORES
4617	2015-08-25	LAJEDO	FLORES
4624	2015-08-25	LAJEDO	FLORES
4625	2015-08-24	SANTA CRUZ DAS FLORES	FLORES
4626	2015-08-25	FAZENDA	FLORES
Table S1:	List of the colony IDs, collection dates, locality IDs and Azorean island from which the honey bee samples in this project were collected.

## Sheet: Table S2
Islands	2014	2015	2020	Total
Flores		37		37
Faial		54	7	61
Pico		71		71
São Jorge	7	6	30	43
Terceira	73		28	101
Graciosa	18			18
São Miguel	91			91
Santa Maria		45	27	72
Total	189	213	92	494
Table S2:	Distribution of the honey bee samples by island and collection year.

## Sheet: Table S3
Virus	Category	Parameter	Mean (log10) ± SD			Effect size (log10) ± SD			Pr (>0)
			μα~N(0,100)	μα~N(15,100)	μα~N(3,2)	μα~N(0,100)	μα~N(15,100)	μα~N(3,2)	μα~N(0,100)	μα~N(15,100)	μα~N(3,2)
BQCV	Viral loads estimates	A) Vd+ and Vc+	7.23 ± 0.28	7.25 ± 0.29	7.27 ± 0.28
		B) Vd+ and Vc-	6.93 ± 0.19	6.95 ± 0.18	6.96 ± 0.18
		C) Vd- and Vc+	6.89 ± 0.25	6.88 ± 0.26	6.85 ± 0.24
		D) Vd- and Vc-	6.62 ± 0.15	6.63 ± 0.14	6.58 ± 0.14
	Biological effects	E) vairimorpha only (C-D)				0.27 ± 0.31	0.25 ± 0.32	0.27 ± 0.30	85.8%	78.7%	81.9%
		F) varroa only (B-D)				0.31 ± 0.18	0.31 ± 0.18	0.38 ± 0.18	95.5%	97.1%	98.8%
		G) vairimorpha + varroa (A-D)				0.61 ± 0.27	0.62 ± 0.28	0.68 ± 0.28	99.1%	98.8%	99.7%
	Interaction	Effect of vairimorpha in the presence of varroa (G-F)				0.30 ± 0.28	0.30 ± 0.28	0.31 ± 0.27	81.1%	81.2%	86.6%
		Effect of varroa in the presence of vairimorpha (G-E)				0.34 ± 0.40	0.37 ± 0.43	0.41 ± 0.40	85.3%	85.5%	87.6%
LSV	Viral loads estimates	A) Vd+ and Vc+	8.27 ± 0.37	8.28 ± 0.37	8.39 ± 0.39
		B) Vd+ and Vc-	7.32 ± 0.28	7.32 ± 0.27	7.42 ± 0.28
		C) Vd- and Vc+	8.05 ± 0.46	8.08 ± 0.44	7.90 ± 0.45
		D) Vd- and Vc-	7.47 ± 0.23	7.47 ± 0.22	7.27 ± 0.22
	Biological effects	E) vairimorpha only (C-D)				0.58 ± 0.56	0.61 ± 0.54	0.64 ± 0.54	85.5%	86.7%	87.6%
		F) varroa only (B-D)				-0.15 ± 0.28	-0.14 ± 0.27	0.16 ± 0.28	33.4%	30.6%	64.1%
		G) vairimorpha + varroa (A-D)				0.80 ± 0.37	0.81 ± 0.36	1.13 ± 0.37	98.7%	98.9%	100.0%
	Interaction	Effect of vairimorpha in the presence of varroa (G-F)				0.95 ± 0.39	0.96 ± 0.37	0.97 ± 0.37	99.5%	99.4%	99.6%
		Effect of varroa in the presence of vairimorpha (G-E)				0.22 ± 0.65	0.20 ± 0.64	0.49 ± 0.64	63.7%	62.1%	76.6%
DWV	Viral loads estimates	A) Vd+ and Vc+		7.79 ± 0.62	7.78 ± 0.65
		B) Vd+ and Vc-		7.10 ± 0.46	7.07 ± 0.51
		C) Vd- and Vc+		8.22 ± 22.6	7.39 ± 21.82
		D) Vd- and Vc-		8.22 ± 0.54	7.28 ± 0.60
	Biological effects	E) vairimorpha only (C-D)					-0.01 ± 22.6	0.11 ± 21.84		50.0%	50.5%
		F) varroa only (B-D)					-1.13 ± 0.53	-0.21 ± 0.55		2.45%	35.9%
		G) vairimorpha + varroa (A-D)					-0.43 ± 0.58	0.50 ± 0.63		24.7%	82.4%
	Interaction	Effect of vairimorpha in the presence of varroa (G-F)					0.70 ± 0.58	0.72 ± 0.57		90.1%	89.2%
		Effect of varroa in the presence of vairimorpha (G-E)					-0.42 ± 22.63	0.39 ± 21.84		50.0%	50.9%
SBV	Viral loads estimates	A) Vd+ and Vc+		5.45 ± 0.87	5.43 ± 0.9
		B) Vd+ and Vc-		6.15 ± 0.52	6.16 ± 0.55
		C) Vd- and Vc+		-7.35 ± 23.48	1.60 ± 22.26
		D) Vd- and Vc-		-7.32 ± 6.05	2.17 ± 0.90
	Biological effects	E) vairimorpha only (C-D)					-0.04 ± 22.80	-0.57 ± 22.25		48.5%	50.7%
		F) varroa only (B-D)					13.47 ± 6.05	3.99 ± 0.71		100.0%	100.0%
		G) vairimorpha + varroa (A-D)					12.76 ± 6.09	3.26 ± 0.97		100.0%	99.9%
	Interaction	Effect of vairimorpha in the presence of varroa (G-F)					-0.70 ± 0.78	-0.73 ± 0.80		79.2%	55.3%
		Effect of varroa in the presence of vairimorpha (G-E)					12.80 ± 23.49	3.83 ± 22.25		19.4%	18.3%
CBPV	Viral loads estimates	A) Vd+ and Vc+		7.54 ± 45.33	7.22 ± 45.64
		B) Vd+ and Vc-		6.52 ± 0.75	6.78 ± 1.11
		C) Vd- and Vc+		6.98 ± 31.20	6.05 ± 31.70
		D) Vd- and Vc-		6.90 ± 0.89	5.13 ± 0.80
	Biological effects	E) vairimorpha only (C-D)					0.08 ± 31.17	0.91 ± 31.69		51.0%	50.5%
		F) varroa only (B-D)					-0.38 ± 1.07	1.64 ± 1.22		35.2%	92.6%
		G) vairimorpha + varroa (A-D)					0.64 ± 45.33	2.08 ± 45.64		51.1%	52.0%
	Interaction	Effect of vairimorpha in the presence of varroa (G-F)					1.02 ± 45.36	0.44 ± 45.66		51.1%	52.1%
		Effect of varroa in the presence of vairimorpha (G-E)					0.56 ± 31.89	1.17 ± 32.19		51.6%	50.3%
	Table S3:	Comparison of three alternative Priors distributions (μα ~N(0,100), ~N(15,100) and ~N(3,2)) on the virus load estimate, effect size and the Bayesian probability of this effect size for the effect of the presence of varroa and/or vairimorpha, plus their interaction, on the presence and amount of five common bee viruses (BQCV, DWV, SBV, LSV and CBPV) in honey bee colonies on the Azores island archi…
